# Supplementary material for: Transcriptome Analysis Reveals the Role of GA3 in Regulating the Asynchronism of Floral Bud Differentiation and Development in Heterodichogamous Cyclocarya paliurus (Batal.) Iljinskaja
Source: Int J Mol Sci. 2022 Jun 17;23(12):6763. doi: 10.3390/ijms23126763 (PMC9224186; doi:10.3390/ijms23126763)
Supplement: Supplementary file 1 [file ijms-23-06763-s001.zip]

Archive with 1 entries (1 files):
- ijms-1748015-supplementary.pdf
